# Supplementary material for: Perilipin-2 promotes lipid droplet-plasma membrane interactions that facilitate apocrine lipid secretion in secretory epithelial cells of the mouse mammary gland
Source: Front Cell Dev Biol. 2022 Sep 9;10:958566. doi: 10.3389/fcell.2022.958566 (PMC9500548; doi:10.3389/fcell.2022.958566)
Supplement: Supplementary file 2 [file Table1.xlsx]

## Sheet: Sheet1
	Supplemental Table 1. Proteomic Quantiation MFGM Proteins
				Plin2-Null NSAF		WT NSAF
	Accession Number	Alternate ID	Molecular Weight	Avg	Std	Avg	Std
	XDH_MOUSE	Xdh	147 kDa	0.048861	0.00464803	0.082315	0.00115966
	MFGM_MOUSE	Mfge8	51 kDa	0.030219	0.00401715	0.0512685	0.00722592
	FAS_MOUSE	Fasn	272 kDa	0.0243517	0.00358107	0.017238	0.00338138
	ACSL1_MOUSE	Acsl1	78 kDa	0.0521067	0.00481071	0.018176	0.00356382
	ACACA_MOUSE	Acaca	265 kDa	0.0115789	0.00163423	0.0076546	0.0006487
	BT1A1_MOUSE	Btn1a1	58 kDa	0.031509	0.00274719	0.045743	0.00574171
	ACLY_MOUSE	Acly	120 kDa	0.0147567	0.00160683	0.010897	0.000715592
	ALBU_MOUSE	Alb	69 kDa	0.00591943	0.00116461	0.0096298	0.00148662
	PDIA1_MOUSE	P4hb	57 kDa	0.017302	0.00374659	0.00844555	0.000269761
	TRFE_MOUSE	Tf	77 kDa	0.0050004	0.000733568	0.00669595	0.000691055
	FIBB_MOUSE	Fgb	55 kDa	0.0232753	0.00791409	0.0146325	0.000331633
	ABCG2_MOUSE	Abcg2	73 kDa	0.0136003	0.00138899	0.016842	0.00335734
	BIP_MOUSE	Hspa5	72 kDa	0.00952997	0.000704509	0.00549835	0.000525734
	PLIN2_MOUSE	Plin2	47 kDa	0	0	0.048085	0.0041295
	ATPB_MOUSE	Atp5f1b	56 kDa	0.0149957	0.00246694	0.0130555	0.00141633
	APOA1_MOUSE	Apoa1	31 kDa	0.019536	0.00410261	0.01804	0.000668923
	S28A3_MOUSE	Slc28a3	78 kDa	0.0085831	0.000729278	0.010446	0.00010748
	APOE_MOUSE	Apoe	36 kDa	0.0122483	0.00333508	0.0085731	5.23259e-05
	FABPH_MOUSE	Fabp3	15 kDa	0.0117051	0.0046483	0.0311385	0.00922986
	CASA1_MOUSE	Csn1s1	36 kDa	0.0144223	0.00377465	0.0141265	0.00319683
	FIBG_MOUSE	Fgg	49 kDa	0.0135315	0.00441896	0.0103247	0.000769756
	HSP7C_MOUSE	Hspa8	71 kDa	0.00690597	0.000494485	0.00661855	0.000245154
	ACTG_MOUSE	Actg1	42 kDa	0.011125	0.00111783	0.008132	0.00078404
	ATPA_MOUSE	Atp5f1a	60 kDa	0.0083271	0.000366801	0.0079697	0.00011342
	CIDEA_MOUSE	Cidea	25 kDa	0.0169233	0.00319209	0.0463925	0.00759645
	RAB18_MOUSE	Rab18	23 kDa	0.014258	0.00226032	0.049461	0.00350442
	FIBA_MOUSE	Fga	87 kDa	0.00515557	0.002166	0.00327865	0.000239073
	WAP_MOUSE	Wap	14 kDa	0.0152543	0.00357281	0.018486	0.0112317
	NPT2B_MOUSE	Slc34a2	76 kDa	0.0062789	0.00196169	0.00926065	0.000239214
	EF2_MOUSE	Eef2	95 kDa	0.0064753	0.00130228	0.00476125	0.000843791
	CS2LB_MOUSE	Csn1s2b	17 kDa	0.022902	0.0205897	0.015433	0.0066468
	FOLR1_MOUSE	Folr1	29 kDa	0.00396353	0.00206995	0.0105724	0.00140941
	CALR_MOUSE	Calr	48 kDa	0.00695703	0.000627211	0.00287565	0.000566605
	ACACB_MOUSE	Acacb	276 kDa	0.00272467	0.000426132	0.00123215	0.000242608
	EF1A1_MOUSE	Eef1a1	50 kDa	0.00540663	0.00114676	0.0075755	0.00168815
	CLUS_MOUSE	Clu	52 kDa	0.0046597	0.000712412	0.0027978	0.000118087
	ENPP3_MOUSE	Enpp3	99 kDa	0.0038933	0.000323595	0.0042685	0.000367413
	PYC_MOUSE	Pc	130 kDa	0.0036162	0.000217494	0.00275075	0.000267216
	CLH1_MOUSE	Cltc	192 kDa	0.00270693	0.000448977	0.00294785	0.000232002
	PDIA3_MOUSE	Pdia3	57 kDa	0.0042417	0.000574358	0.00201285	0.000246992
	MAOX_MOUSE	Me1	64 kDa	0.00394907	0.000517876	0.00353285	0.000405243
	THRB_MOUSE	F2	70 kDa	0.0019525	0.00022298	0.0011283	5.34573e-05
	TERA_MOUSE	Vcp	89 kDa	0.00270233	0.000415989	0.00175485	0.000159028
	ALDOC_MOUSE	Aldoc	39 kDa	0.00275697	0.000211903	0.0029081	0.00025371
	ABHD5_MOUSE	Abhd5	39 kDa	0.00756497	8.02587e-05	0.00783395	0.000544543
	HS90B_MOUSE	Hsp90ab1	83 kDa	0.0035214	0.000371305	0.00257585	5.93263e-05
	ENPL_MOUSE	Hsp90b1	92 kDa	0.00350277	0.00017484	0.0014751	0.000558897
	DHRS1_MOUSE	Dhrs1	34 kDa	0.00877483	0.00132478	0.00950625	0.00256786
	AT2B2_MOUSE	Atp2b2	133 kDa	0.00221057	0.000183554	0.00318885	0.000279802
	TGM1_MOUSE	Tgm1	90 kDa	0.00393353	0.000622537	0.00425515	4.68812e-05
	KPYM_MOUSE	Pkm	58 kDa	0.00362153	0.000696044	0.00148045	0.000322653
	PPIA_MOUSE	Ppia	18 kDa	0.00843563	0.0011012	0.0085762	0.000129966
	ENOA_MOUSE	Eno1	47 kDa	0.00148963	0.000348927	0.00143053	0.001066
	CD36_MOUSE	Cd36	53 kDa	0.004474	0.000789788	0.0060345	0.000563706
	PLPL2_MOUSE	Pnpla2	54 kDa	0.00628877	0.000798269	0.00372705	5.2538e-05
	PRDX1_MOUSE	Prdx1	22 kDa	0.00804183	0.0013364	0.00536995	0.000603374
	MDHM_MOUSE	Mdh2	36 kDa	0.0050077	0.000682036	0.00473385	0.000140361
	G3P_MOUSE	Gapdh	36 kDa	0.00717717	0.00153017	0.00435535	0.000492217
	ERG7_MOUSE	Lss	83 kDa	0.00397123	0.000263913	0.002881	0.000296843
	CS2LA_MOUSE	Csn1s2a	21 kDa	0.00359087	0.00132026	0.0028393	0.000349028
	CH60_MOUSE	Hspd1	61 kDa	0.00226407	0.000224431	0.00168775	0.000100338
	ANXA6_MOUSE	Anxa6	76 kDa	0.00381103	0.000764999	0.0027976	0.000276903
	GLCM1_MOUSE	Glycam1	16 kDa	0.00128797	0.00223082	0	0
	GDIB_MOUSE	Gdi2	51 kDa	0.0026911	0.00069951	0.0036772	0.000891803
	NB5R3_MOUSE	Cyb5r3	34 kDa	0.0071788	0.000962974	0.00623865	0.000177555
	NUCB2_MOUSE	Nucb2	50 kDa	0.0032042	0.000268081	0.00142205	0.000344856
	MYH9_MOUSE	Myh9	226 kDa	0.00155823	0.000310056	0.000843285	0.000225023
	RS8_MOUSE	Rps8	24 kDa	0.00525597	0.00116086	0.00325805	0.000404112
	LDHA_MOUSE	Ldha	36 kDa	0.00650927	0.0013132	0.0042006	0.000813738
	ACSL4_MOUSE	Acsl4	79 kDa	0.00277653	0.000457515	0.0034885	2.87085e-05
	GGT1_MOUSE	Ggt1	62 kDa	0.002129	0.000240936	0.0022159	4.80833e-06
	RL4_MOUSE	Rpl4	47 kDa	0.003262	0.000329218	0.0007138	0.000180128
	VATA_MOUSE	Atp6v1a	68 kDa	0.00190357	0.000246839	0.00127155	5.02753e-05
	TKT_MOUSE	Tkt	68 kDa	0.00198153	0.000308683	0.001869	0.000396121
	VTNC_MOUSE	Vtn	55 kDa	0.00129823	0.00145626	0.0014067	0.000823497
	APOA4_MOUSE	Apoa4	45 kDa	0.00026251	0.000454681	0.0023239	0.000178898
	PLIN3_MOUSE	Plin3	47 kDa	0.0026349	0.000829979	0	0
	ODPB_MOUSE	Pdhb	39 kDa	0.00469123	0.000524962	0.0041206	0.000467256
	RAB1A_MOUSE	Rab1A	23 kDa	0.0054336	0.0025432	0.00820455	0.00265653
	PRDX4_MOUSE	Prdx4	31 kDa	0.006385	0.00132438	0.0030558	0.000282418
	G6PD1_MOUSE	G6pdx	59 kDa	0.00302797	0.000328921	0.00203035	9.87828e-05
	1433E_MOUSE	Ywhae	29 kDa	0.00322347	0.000600788	0.00308725	2.2981e-05
	HYOU1_MOUSE	Hyou1	111 kDa	0.000941527	0.000118115	8.82e-05	0.000124734
	QSOX1_MOUSE	Qsox1	83 kDa	0.0021888	0.000303524	0.0021355	1.90919e-05
	PPIB_MOUSE	Ppib	24 kDa	0.0055881	0.00105408	0.0035557	0.000359917
	PDIA6_MOUSE	Pdia6	48 kDa	0.00250907	0.000514189	0.00096461	0.000357216
	RPN1_MOUSE	Rpn1	69 kDa	0.00358373	0.000124342	0.00231855	0.000307521
	RS3_MOUSE	Rps3	27 kDa	0.00728477	0.000974414	0.003139	0.000358362
	ODPA_MOUSE	Pdha1	43 kDa	0.00389613	0.000574836	0.0030565	0.000287227
	TLR2_MOUSE	Tlr2	89 kDa	0.00201287	0.000120595	0.00284855	0.000653013
	RLA0_MOUSE	Rplp0	34 kDa	0.00451377	0.00081082	0.00166335	0.000867266
	SND1_MOUSE	Snd1	102 kDa	0.0016779	0.000235335	0.000886835	0.000260731
	RSSA_MOUSE	Rpsa	33 kDa	0.00108773	0.000947695	0.000451165	0.000638044
	CISY_MOUSE	Cs	52 kDa	0.0033754	0.000641082	0.0029165	0.000667085
	ACON_MOUSE	Aco2	85 kDa	0.00221847	0.000446935	0.0017922	8.6267e-06
	VATB2_MOUSE	Atp6v1b2	57 kDa	0.00077202	0.000192943	0.00089875	0.000352634
	DHB7_MOUSE	Hsd17b7	37 kDa	0.00568643	0.000475854	0.00257155	0.000147573
	ARF4_MOUSE	Arf4	20 kDa	0.0062832	0.00118742	0.0060818	0.00338662
	TPIS_MOUSE	Tpi1	32 kDa	0.000747467	0.00129465	0.00140208	0.000845735
	LIPL_MOUSE	Lpl	53 kDa	0.00081433	0.000992602	0	0
	FA10_MOUSE	F10	54 kDa	0.0010877	0.000351473	0	0
	GNAS1_MOUSE	Gnas	122 kDa	0.00109432	0.000275965	0.00158235	0.000179817
	SNAA_MOUSE	Napa	33 kDa	0.00253457	0.000464104	0.0036238	0.000781636
	TXTP_MOUSE	Slc25a1	34 kDa	0.00483937	0.00421578	0.0026185	0.00370312
	ERP44_MOUSE	Erp44	47 kDa	0.00011271	0.000195219	0	0
	ADT2_MOUSE	Slc25a5	33 kDa	0.00744127	0.000947684	0.00345165	0.000297621
	IQGA1_MOUSE	Iqgap1	189 kDa	0.00127777	9.61719e-05	0.00056971	3.15652e-05
	ACTN4_MOUSE	Actn4	105 kDa	0.00169857	0.00045595	0.0016494	9.56008e-05
	EHD4_MOUSE	Ehd4	61 kDa	0.002742	0.000330782	0.0038194	0.000232638
	RAB2A_MOUSE	Rab2a	24 kDa	0.00547923	0.00107173	0.00729045	0.00095721
	FKB11_MOUSE	Fkbp11	22 kDa	0.0011016	0.00190803	0	0
	RL7A_MOUSE	Rpl7a	30 kDa	0.000701667	0.00121532	0.00049709	0.000702991
	PABP1_MOUSE	Pabpc1	71 kDa	0.0015584	0.000498592	0.00109255	1.29401e-05
	EZRI_MOUSE	Ezr	69 kDa	0.00194667	0.000430108	0.00112682	0.000742992
	ATP5H_MOUSE	Atp5pd	19 kDa	0.0023054	0.00120498	0.00130785	5.09824e-05
	CD14_MOUSE	Cd14	39 kDa	0.00072129	0.000648562	0.0023332	0.000602738
	PLMN_MOUSE	Plg	91 kDa	0.0014742	0.000462876	0.00070844	0.000541304
	RAB7A_MOUSE	Rab7a	23 kDa	0.00564087	0.00116017	0.0085143	7.45291e-05
	PGAM1_MOUSE	Pgam1	29 kDa	0.00403827	0.000665607	0.00437455	0.000455306
	RL17_MOUSE	Rpl17	21 kDa	0	0	0.0007186	0.00101625
	RS19_MOUSE	Rps19	16 kDa	0.00111343	0.00192852	0	0
	ODP2_MOUSE	Dlat	68 kDa	0.0022982	0.000210481	0.00211445	0.000313885
	PDIA4_MOUSE	Pdia4	72 kDa	0.00130177	0.000183878	0.000576025	0.000281718
	RS7_MOUSE	Rps7	22 kDa	0.000471767	0.000817124	0	0
	RRBP1_MOUSE	Rrbp1	173 kDa	0.000786233	0.000153596	0.00041375	5.88879e-05
	ANT3_MOUSE	Serpinc1	52 kDa	0.00294813	0.000334059	0.001951	2.82843e-07
	GRP75_MOUSE	Hspa9	73 kDa	0.00162417	0.000318853	0.000963255	0.000140354
	RS27A_MOUSE	Rps27a	18 kDa	0.000960167	0.00166306	0	0
	ENV1_MOUSE		70 kDa	0.00333059	0.00276662	0	0
	NSDHL_MOUSE	Nsdhl	41 kDa	0.0037037	0.000608843	0.00241185	2.84964e-05
	GOLP3_MOUSE	Golph3	34 kDa	0.0029478	0.000896907	0.00436575	0.000669418
	K2C5_MOUSE	Krt5	62 kDa	0	0	0.00287785	0.00406989
	GBB4_MOUSE	Gnb4	37 kDa	0.00194893	0.000992403	0.00325155	0.000396475
	RS4X_MOUSE	Rps4x	30 kDa	0.00122267	0.00106009	0.00052115	0.000737017
	CO3_MOUSE	C3	186 kDa	0.00062813	5.20721e-05	9.4195e-05	0.000133212
	EHD1_MOUSE	Ehd1	61 kDa	0.00241467	0.000344112	0.00267175	0.000423628
	TPD52_MOUSE	Tpd52	24 kDa	0.0036534	8.70021e-05	0.000717425	9.79979e-05
	QCR2_MOUSE	Uqcrc2	48 kDa	0.00197213	6.94615e-05	0.00221985	0.000306955
	THRSP_MOUSE	Thrsp	17 kDa	0	0	0.00068255	0.000965271
	HS90A_MOUSE	Hsp90aa1	85 kDa	0.00129275	0.000339172	0	0
	ECHP_MOUSE	Ehhadh	78 kDa	0.00316583	0.000239665	0	0
	EF1G_MOUSE	Eef1g	50 kDa	0.00339373	0.000542254	0.001604	6.80237e-05
	COPA_MOUSE	Copa	138 kDa	0.00142713	0.000383466	9.5985e-05	0.000135743
	VIGLN_MOUSE	Hdlbp	142 kDa	0.00104237	0.000183065	0.000158535	1.6016e-05
	RPN2_MOUSE	Rpn2	69 kDa	0.0027714	0.000626394	0.0012773	5.11945e-05
	RS2_MOUSE	Rps2	31 kDa	0.000793367	0.00137415	0	0
	STXB2_MOUSE	Stxbp2	66 kDa	0.00162573	0.000189792	0.0021438	0.000114834
	DYHC1_MOUSE	Dync1h1	532 kDa	0.000320433	1.64177e-05	8.04075e-05	2.42714e-05
	GELS_MOUSE	Gsn	86 kDa	0.000406413	0.000430942	0.00042239	0.00059735
	RL9_MOUSE	Rpl9	22 kDa	0.0008443	0.00146237	0	0
	GNA11_MOUSE	Gna11	42 kDa	0.00189456	0.000864024	0.00361705	0.000724572
	ERP29_MOUSE	Erp29	29 kDa	0.0003493	0.000605005	0	0
	IF4A1_MOUSE	Eif4a1	46 kDa	0.00303797	0.000636096	0.00162015	0.000208102
	GPX1_MOUSE	Gpx1	22 kDa	0.000313037	0.000542195	0	0
	DNJB9_MOUSE	Dnajb9	26 kDa	0.0014057	0.000233455	0	0
	ATPO_MOUSE	Atp5po	23 kDa	0.00624313	0.000222162	0.00475445	0.000428012
	MYOF_MOUSE	Myof	233 kDa	0.00071263	7.31998e-05	0.000258715	6.15819e-05
	EF1D_MOUSE	Eef1d	31 kDa	0	0	0.000784025	2.47841e-05
	VTDB_MOUSE	Gc	54 kDa	0.000751137	0.000766644	0	0
	LMAN1_MOUSE	Lman1	58 kDa	0.0030532	0.000377269	0.00178065	0.000374696
	VDAC1_MOUSE	Vdac1	32 kDa	0.00351653	0.000666928	0.00137439	0.00095277
	RL7_MOUSE	Rpl7	31 kDa	0.00120857	0.00106972	0	0
	DNJA2_MOUSE	Dnaja2	46 kDa	0.000401567	0.000362569	0.0013133	8.92369e-05
	SAST_MOUSE	Olah	30 kDa	0.00288653	0.000631276	0.00336905	0.000589656
	1433Z_MOUSE	Ywhaz	28 kDa	0.0010291	0.00095656	0	0
	K2C8_MOUSE	Krt8	55 kDa	0.00205289	0.00102276	0.00127879	0.000628915
	VAT1_MOUSE	Vat1	43 kDa	0.00319273	0.000531448	0.00245095	0.000164968
	GPDA_MOUSE	Gpd1	38 kDa	0.000317223	0.000549447	0.00118549	0.000327687
	FLNB_MOUSE	Flnb	278 kDa	0.000555077	3.10222e-05	0.00023781	5.60877e-05
	RHOA_MOUSE	Rhoa	22 kDa	0.0022786	0.00206082	0.0065952	0.00108173
	TCPB_MOUSE	Cct2	57 kDa	0.000685893	0.000416797	0	0
	CALX_MOUSE	Canx	67 kDa	0.00180835	0.000737851	0.000435985	0.000616576
	PRDX6_MOUSE	Prdx6	25 kDa	0.000301823	0.000522773	0.00107105	0.00151469
	DDX3X_MOUSE	Ddx3x	73 kDa	0.00147231	0.000484577	0.00034243	0.000484269
	RS13_MOUSE	Rps13	17 kDa	0.000960533	0.00166369	0	0
	AT134_MOUSE	Atp13a4	133 kDa	0.00060531	0.000184552	0.00131245	4.94268e-05
	PFKAL_MOUSE	Pfkl	85 kDa	0.00098279	0.000307406	0.0011403	0.000154715
	DNJC3_MOUSE	Dnajc3	57 kDa	0.0003569	0.000618169	0	0
	SYVC_MOUSE	Vars	140 kDa	0.000984957	2.8616e-05	7.7515e-05	0.000109623
	TCPG_MOUSE	Cct3	61 kDa	0.00138407	0.000440355	0.00022688	0.000320857
	IGHM_MOUSE	Ighm	50 kDa	0.000462647	0.000400665	0.001044	0.00147644
	ECHA_MOUSE	Hadha	83 kDa	0.00115855	0.000471354	0.000951995	0.00025895
	B4GT1_MOUSE	B4galt1	44 kDa	0.00180259	0.000815977	0	0
	CO4B_MOUSE	C4b	193 kDa	0.000192577	0.000170077	0	0
	MYO1C_MOUSE	Myo1c	122 kDa	0.00118117	0.000142646	0.000411745	4.81186e-05
	GBB2_MOUSE	Gnb2	37 kDa	0.0013232	0.00134469	0.00385465	3.79716e-05
	TCPE_MOUSE	Cct5	60 kDa	0.000295727	0.000319367	0	0
	RL3_MOUSE	Rpl3	46 kDa	0.000780483	0.000896525	0	0
	RACK1_MOUSE	Rack1	35 kDa	0.00137323	0.000404631	0	0
	RL13_MOUSE	Rpl13	24 kDa	0.000648167	0.00112266	0	0
	DHB11_MOUSE	Hsd17b11	33 kDa	0.00167593	0.00145155	0.00120839	0.000724657
	DLDH_MOUSE	Dld	54 kDa	0.000871133	0.000754434	0	0
	RS9_MOUSE	Rps9	23 kDa	0.00164433	0.000288749	0.0017881	0.000776262
	ECHD1_MOUSE	Echdc1	35 kDa	0.0011613	0.00106174	0.00246605	4.70226e-05
	IMDH1_MOUSE	Impdh1	55 kDa	0	0	0.00205115	0.000387848
	ATPG_MOUSE	Atp5f1c	33 kDa	0.000307117	0.000531942	0	0
	MSPD2_MOUSE	Mospd2	60 kDa	0.00237923	0.000547819	0	0
	SCOT1_MOUSE	Oxct1	56 kDa	0.000499243	0.000486417	0	0
	MYO1D_MOUSE	Myo1d	116 kDa	0.00109331	0.000165241	0.000712115	0.000166757
	TBB5_MOUSE	Tubb5	50 kDa	0.0016261	0.000240293	0.00059615	0.000468883
	CRDL2_MOUSE	Chrdl2	48 kDa	0.00022931	0.000397177	0	0
	6PGD_MOUSE	Pgd	53 kDa	0	0	0.00064055	0.000905874
	QCR1_MOUSE	Uqcrc1	53 kDa	0.00064848	7.29061e-05	0	0
	NDUBA_MOUSE	Ndufb10	21 kDa	0.000595867	0.00103207	0	0
	ETFA_MOUSE	Etfa	35 kDa	0.000619723	0.000538976	0	0
	GNAQ_MOUSE	Gnaq	42 kDa	0.00158493	0.000721063	0.00174457	0.00142544
	SDHB_MOUSE	Sdhb	32 kDa	0.00234247	0.000506514	0.00118986	0.000798953
	P5CS_MOUSE	Aldh18a1	87 kDa	0.00108981	0.000167364	0.0006994	7.37937e-05
	LRC59_MOUSE	Lrrc59	35 kDa	0.00170113	0.000704261	0	0
	NDRG1_MOUSE	Ndrg1	43 kDa	0.000668967	0.000634866	0.00136192	0.000731254
	RL12_MOUSE	Rpl12	18 kDa	0.00052	0.000900666	0	0
	ASNS_MOUSE	Asns	64 kDa	0.00062012	0.000616778	0	0
	RL10_MOUSE	Rpl10	25 kDa	0.00116467	0.00201726	0.00050325	0.000711703
	TBA1B_MOUSE	Tuba1b	50 kDa	0.00157103	0.000726808	0.00064753	5.24673e-06
	RL5_MOUSE	Rpl5	34 kDa	0.000219273	0.000379793	0	0
	RAP1B_MOUSE	Rap1b	21 kDa	0	0	0.00419535	6.75287e-05
	GNA13_MOUSE	Gna13	44 kDa	0.000899393	0.000932223	0.00095755	0.00135418
	ECHB_MOUSE	Hadhb	51 kDa	0.0010888	0.000969634	0.00030175	0.000426739
	TCPD_MOUSE	Cct4	58 kDa	0.00033895	0.000293541	0	0
	KINH_MOUSE	Kif5b	110 kDa	0.000962073	0.00021069	0.00037763	0.000263426
	LDAH_MOUSE	Ldah	37 kDa	0.0020804	0.000710372	0	0
	GBB1_MOUSE	Gnb1	37 kDa	0	0	0.00256355	2.1991e-05
	SNP23_MOUSE	Snap23	23 kDa	0.0005582	0.000966831	0.0036994	9.77222e-05
	SIAS_MOUSE	Nans	40 kDa	0.000625663	0.000545114	0	0
	SRC_MOUSE	Src	61 kDa	0.000266043	0.000460801	0.00144075	0.000475671
	ERG1_MOUSE	Sqle	64 kDa	0.000986567	0.000877636	0	0
	OST48_MOUSE	Ddost	49 kDa	0.000854247	0.000504169	0	0
	COPB2_MOUSE	Copb2	102 kDa	0.00110548	0.000217483	0	0
	DHB12_MOUSE	Hsd17b12	35 kDa	0.00182353	0.000496629	0	0
	UGGG1_MOUSE	Uggt1	176 kDa	0.000623353	0.000124812	0	0
	STIP1_MOUSE	Stip1	63 kDa	0.000193137	0.000334523	0	0
	LBP_MOUSE	Lbp	53 kDa	0.00114437	0.000204879	0	0
	VDAC2_MOUSE	Vdac2	32 kDa	0.00177073	0.000361919	0.0016346	0.000334462
	TFR1_MOUSE	Tfrc	86 kDa	0.000849407	0.000206981	0.00070739	3.01793e-05
	NIBL1_MOUSE	Fam129b	85 kDa	0.00078006	0.000420288	0.00053625	0.000213659
	APOBR_MOUSE	Apobr	103 kDa	0.000724257	7.95093e-05	0	0
	TCPQ_MOUSE	Cct8	60 kDa	0.00144637	0.000282162	0	0
	EIF3F_MOUSE	Eif3f	38 kDa	0.00113643	0.000460744	0	0
	TCPZ_MOUSE	Cct6a	58 kDa	0.000885207	0.000453022	0	0
	MPCP_MOUSE	Slc25a3	40 kDa	0.000539033	0.000933633	0.000952475	4.91934e-05
	GPX4_MOUSE	Gpx4	22 kDa	0	0	0.00141255	0.00199765
	ABCD3_MOUSE	Abcd3	75 kDa	0.000997003	0.000435045	0	0
	AP1B1_MOUSE	Ap1b1	104 kDa	0.000729617	0.000242176	0.00014114	0.000199602
	K1C19_MOUSE	Krt19	45 kDa	0.000170323	0.000295009	0	0
	SUCB2_MOUSE	Suclg2	47 kDa	0.000190837	0.000330539	0.000283735	0.000401262
	ECM1_MOUSE	Ecm1	63 kDa	0.000382917	0.000360517	0	0
	ANO1_MOUSE	Ano1	111 kDa	0.000224983	0.000201805	0	0
	NDUS1_MOUSE	Ndufs1	80 kDa	0.000577247	0.00027645	0.00058358	0.00026047
	BDH_MOUSE	Bdh1	38 kDa	0.0016015	0.000545375	0.000477575	0.000675393
	SYNC_MOUSE	Nars	64 kDa	0.00136803	0.000110293	0.000245195	0.000346758
	ALDH2_MOUSE	Aldh2	57 kDa	0.000598613	0.000169214	0	0
	CN37_MOUSE	Cnp	47 kDa	0.000444833	0.000400371	0.0014325	5.04874e-05
	4F2_MOUSE	Slc3a2	58 kDa	0.00043898	0.000381128	0.000554235	0.000152077
	NDUS3_MOUSE	Ndufs3	30 kDa	0.0017708	0.00058945	0	0
	DAB2_MOUSE	Dab2	82 kDa	0.000102023	0.00017671	0	0
	GLNA_MOUSE	Glul	42 kDa	0.000157137	0.000272169	0.000194615	0.000275227
	NDUAA_MOUSE	Ndufa10	41 kDa	0.00104015	0.000234366	0	0
	COPG1_MOUSE	Copg1	98 kDa	0.000663177	0.000575312	0	0
	THIL_MOUSE	Acat1	45 kDa	0.00061499	0.000608652	0.00054612	1.13844e-05
	FAF2_MOUSE	Faf2	52 kDa	0.000956163	0.000427277	0	0
	FACR1_MOUSE	Far1	59 kDa	0.0018624	0.000191401	0.00013307	0.000188189
	DNJA1_MOUSE	Dnaja1	45 kDa	0.000328787	0.000569475	0.0005968	0.000844003
	SYRC_MOUSE	Rars	76 kDa	0.00106681	0.000156924	0.00013961	0.000197438
	SEP15_MOUSE	Selenof	18 kDa	0.000603	0.00104443	0	0
	NXP20_MOUSE	Fam114a1	61 kDa	0.000854437	0.000323986	0	0
	OSBP1_MOUSE	Osbp	89 kDa	9.948e-05	0.000172304	0.00012162	0.000171997
	SRP54_MOUSE	Srp54	56 kDa	0.000679967	0.000333687	0	0
	OSBL1_MOUSE	Osbpl1a	108 kDa	0.000495453	0.00032272	0	0
	SC23B_MOUSE	Sec23b	86 kDa	0.000901733	0.000541433	0	0
	1433G_MOUSE	Ywhag	28 kDa	0.000391933	0.000678848	0	0
	GSTP1_MOUSE	Gstp1	24 kDa	0	0	0.0005926	0.000838063
	ETFB_MOUSE	Etfb	28 kDa	0.00015702	0.000271967	0	0
	COPB_MOUSE	Copb1	107 kDa	0.00048687	0.000422559	0	0
	GNAI2_MOUSE	Gnai2	40 kDa	0.00029625	0.00051312	0.00090142	5.12511e-05
	ARFG1_MOUSE	Arfgap1	45 kDa	0.00194217	0.000342409	0	0
	SYLC_MOUSE	Lars	134 kDa	0.000341367	0.000337489	0	0
	CY1_MOUSE	Cyc1	35 kDa	0.000300573	0.000520608	0	0
	PHB2_MOUSE	Phb2	33 kDa	0.00120027	0.00124741	0	0
	LIPS_MOUSE	Lipe	83 kDa	0.000161747	0.000149175	0.00022577	0.000100381
	K1C14_MOUSE	Krt14	53 kDa	0	0	0.00104285	0.00147481
	GNAI3_MOUSE	Gnai3	41 kDa	0.000145423	0.000251881	0.00114429	0.000273664
	SYEP_MOUSE	Eprs	170 kDa	0.00025517	9.81818e-05	0	0
	PKN1_MOUSE	Pkn1	104 kDa	0.00034499	0.000304258	0	0
	AATM_MOUSE	Got2	47 kDa	0.00066529	0.000610597	0.000241165	0.000341059
	CAN5_MOUSE	Capn5	73 kDa	0.0002481	0.000429722	0.00058094	4.27658e-05
	HID1_MOUSE	Hid1	89 kDa	0.00056433	0.0001711	0	0
	IIGP1_MOUSE	Iigp1	48 kDa	0.000465993	0.000453961	0.00105946	0.000760762
	S14L1_MOUSE	Sec14l1	81 kDa	0.000236053	0.000408856	0	0
	ITAV_MOUSE	Itgav	115 kDa	0	0	0.00078882	0.000278445
	GANAB_MOUSE	Ganab	107 kDa	0.000478507	0.000197942	0	0
	LPIN1_MOUSE	Lpin1	102 kDa	0.000255883	0.000225797	0	0
	SNAG_MOUSE	Napg	35 kDa	0	0	0.000360955	0.000510467
	THIKA_MOUSE	Acaa1a	44 kDa	0.000159453	0.000276181	0	0
	TCPA_MOUSE	Tcp1	60 kDa	0.00033054	5.53561e-05	0	0
	SDHA_MOUSE	Sdha	73 kDa	0.000120603	0.000208891	0	0
	DDHD2_MOUSE	Ddhd2	80 kDa	0.000917613	9.26849e-05	0	0
	SC31A_MOUSE	Sec31a	134 kDa	0.000342417	0.000303652	0	0
	SYIC_MOUSE	Iars	144 kDa	0.00037666	2.28622e-05	7.7575e-05	0.000109708
	GMPPB_MOUSE	Gmppb	40 kDa	0.000647587	0.00056164	0	0
	GLCNE_MOUSE	Gne	79 kDa	0.000124853	0.000216252	0	0
	CYTC_MOUSE	Cst3	16 kDa	0	0	0.00176735	0.00249941
	ODO1_MOUSE	Ogdh	116 kDa	0.00018263	0.000164375	0	0
	SIAT1_MOUSE	St6gal1	47 kDa	0.000226237	0.000391853	0	0
	DHB4_MOUSE	Hsd17b4	79 kDa	0.000504133	0.00013858	0	0
	VP37B_MOUSE	Vps37b	31 kDa	0.000321127	0.000556208	0	0
	EIF3A_MOUSE	Eif3a	162 kDa	0.000131503	0.000118102	0	0
	UBA1_MOUSE	Uba1	118 kDa	0.000177437	0.000307329	0	0
	SYTL1_MOUSE	Sytl1	62 kDa	0.00012106	0.000209682	0.000382215	0.000540534
	EIF3M_MOUSE	Eif3m	43 kDa	0.00116743	0.00103455	0	0
	ABR_MOUSE	Abr	98 kDa	0.000109253	0.000189232	0	0
	PDC6I_MOUSE	Pdcd6ip	96 kDa	0.000478223	0.000188418	6.7595e-05	9.55938e-05
	PHB_MOUSE	Phb	30 kDa	0	0	0.000251955	0.000356318
	PP1B_MOUSE	Ppp1cb	37 kDa	0.000297373	0.000515066	0	0
	RHPN2_MOUSE	Rhpn2	77 kDa	0.000120923	0.000209445	0	0
	ACOC_MOUSE	Aco1	98 kDa	0.00013636	0.000236182	0.000138195	0.000195437
	2AAA_MOUSE	Ppp2r1a	65 kDa	0.000406593	0.000492635	0	0
	K1C18_MOUSE	Krt18	48 kDa	0.000229883	0.00039817	0.000242035	0.000342289
	KAP0_MOUSE	Prkar1a	43 kDa	0.000210187	0.000364054	0	0
	SERA_MOUSE	Phgdh	57 kDa	0.000381173	0.000388691	0	0
	SYDC_MOUSE	Dars	57 kDa	0.000314247	0.00027543	0	0
	THIM_MOUSE	Acaa2	42 kDa	0.000609383	0.00060084	0	0
	PGH1_MOUSE	Ptgs1	69 kDa	0.00034962	0.000331504	0	0
	NHRF1_MOUSE	Slc9a3r1	39 kDa	0	0	0.000317235	0.000448638
	TS101_MOUSE	Tsg101	44 kDa	0.000266937	0.000236373	0	0
	TCAF2_MOUSE	Tcaf2	102 kDa	0.00021526	2.05455e-05	0	0
	SYMC_MOUSE	Mars	101 kDa	8.94367e-05	0.000154909	0	0
	VPP1_MOUSE	Atp6v0a1	96 kDa	0	0	0.000226515	9.70858e-06
	SRPRB_MOUSE	Srprb	30 kDa	0.00057915	0.000502513	0	0
	HMDH_MOUSE	Hmgcr	97 kDa	0.000544897	0.000285951	0	0
	ERLN2_MOUSE	Erlin2	38 kDa	0.000654327	0.000133119	0	0
	GEPH_MOUSE	Gphn	83 kDa	0.000104137	0.00018037	0	0
	TM214_MOUSE	Tmem214	76 kDa	0.000380357	0.000459769	0	0
	AACS_MOUSE	Aacs	75 kDa	8.512e-05	0.000147432	0	0
	IL6RB_MOUSE	Il6st	102 kDa	0	0	0.000106765	0.000150989
	SRPRA_MOUSE	Srpra	70 kDa	0.000293483	0.000291844	0	0
	KAD3_MOUSE	Ak3	25 kDa	0.00030068	0.000520793	0	0
	NDUV1_MOUSE	Ndufv1	51 kDa	0.00029794	0.000264541	0	0
	TBC8B_MOUSE	Tbc1d8b	128 kDa	0	0	7.9095e-05	0.000111857
	PCYOX_MOUSE	Pcyox1	56 kDa	0.000372923	0.000323342	0	0
	IF4G1_MOUSE	Eif4g1	176 kDa	8.85167e-05	0.000153315	0	0
	SAC1_MOUSE	Sacm1l	67 kDa	0.000136423	0.000236292	0	0
	SRP68_MOUSE	Srp68	71 kDa	0.0001042	0.00018048	0	0
	IMDH2_MOUSE	Impdh2	56 kDa	0	0	0.000801085	0.00033915
	IMB1_MOUSE	Kpnb1	97 kDa	0.00024921	0.000112764	0	0
	CO1A1_MOUSE	Col1a1	138 kDa	0	0	9.8645e-05	0.000139505
	EIF3L_MOUSE	Eif3l	67 kDa	0.000369323	0.00038301	0	0
	MTOR_MOUSE	Mtor	289 kDa	0.000107632	3.63371e-05	0	0
	RTCB_MOUSE	Rtcb	55 kDa	0.000135157	0.000234098	0	0
	SFXN3_MOUSE	Sfxn3	35 kDa	0.000251313	0.000435287	0	0
	EIF3C_MOUSE	Eif3c	106 kDa	6.279e-05	0.000108755	0	0
	GCN1_MOUSE	Gcn1	293 kDa	1.95057e-05	3.37848e-05	0	0
	APMAP_MOUSE	Apmap	46 kDa	0.000448143	0.000389319	0	0
	KDM2A_MOUSE	Kdm2a	133 kDa	0.000144277	0.000249895	0	0
	TM9S2_MOUSE	Tm9sf2	75 kDa	0.000103687	0.000179591	0	0
	MIC60_MOUSE	Immt	84 kDa	5.16167e-05	8.94027e-05	0	0
	PSMD3_MOUSE	Psmd3	61 kDa	9.92167e-05	0.000171848	0	0
	IF2G_MOUSE	Eif2s3x	51 kDa	0.00013673	0.000236823	0	0
	MCCA_MOUSE	Mccc1	79 kDa	0.000126683	0.000219422	0	0
	EIF3E_MOUSE	Eif3e	52 kDa	0.000115687	0.000200375	0	0
	EIF3D_MOUSE	Eif3d	64 kDa	9.59567e-05	0.000166202	0	0
	RBGPR_MOUSE	Rab3gap2	153 kDa	0	0	0.00014207	0.000200917
	AP2A2_MOUSE	Ap2a2	104 kDa	6.098e-05	0.00010562	0	0
	NCPR_MOUSE	Por	77 kDa	6.74933e-05	0.000116902	0	0
	RB3GP_MOUSE	Rab3gap1	110 kDa	0	0	8.982e-05	0.000127025
	UFL1_MOUSE	Ufl1	90 kDa	7.93433e-05	0.000137427	0	0
	PLAK_MOUSE	Jup	82 kDa	0	0	0.00010513	0.000148676
	DESP_MOUSE	Dsp	333 kDa	0	0	2.3771e-05	3.36173e-05
								end				end
